# Supplementary material for: Identification of Novel Genetic Loci Related to 100-Seed Weight in the Korean Soybean Core Collection Using a Genome-Wide Association Study
Source: Int J Mol Sci. 2025 Dec 10;26(24):11921. doi: 10.3390/ijms262411921 (PMC12732426; doi:10.3390/ijms262411921)
Supplement: Supplementary file 1 [file ijms-26-11921-s001.zip › Supplementary Tables.xlsx]

## Sheet: Supplementary Table S1
Supplementary Table S1. Descriptive statistics of soybean 100-seed weight in 344 accessions in different years
Year	Mean (g)	SDa	Max (g)	Min (g)	CV(%)b	h2(%)c
2016	20.9528	7.25299	48.3	7	34.6159	98.63
2017	20.5849	7.39011	47.5	8	35.9007
2021	18.7856	6.49052	41.9	6.4	34.5505
Average	20.308	7.04063	46.75	7.5	34.6693
aSD represents standard deviation
bCV represents coefficient of variation
ch2represents broad-sense heritability

## Sheet: Supplementary Table S2
Supplementary Table S2. List of known GWAS QTLsa
Chromosome	GWAS QTL name	Associated locus	position
Gm01	Seed weight 15-g1	Satt603	36982907
Gm02	Seed weight 4-g1	BE475343	7054686
	Seed weight 6-g1	FB8087652	8177110
	Seed weight 15-g2	Satt157	9327815
	Seed weight 15-g3	SNP_13	42737219
Gm03	Seed weight 4-g2	Satt641	4363676
	Seed weight 4-g3	Satt521	36674235
	Seed weight 2-g2	ss107913562	40131490
	Seed weight 8-g1	ss107913562	40131490
	Seed weight 8-g2	ss107913079	40585266
	Seed weight 8-g3	ss107913538	40654334
Gm04	Seed weight 9-g1.1	ss715589103	635293
	Seed weight 9-g1.2	Gm04:8191897	8191897
	Seed weight 16-g1	q4-1, 100SW	8832243
	Seed weight 5-g1	ss715587065	12162838
	Seed weight 5-g2	ss715587148	15233623
	Seed weight 7-g2	ss715587354	30314692
	Seed weight 7-g1	ss715587337	30724268
	Seed weight 7-g3	ss715587463	32782014
	Seed weight 7-g4	ss715587560	36376885
	Seed weight 9-g2	Gm04:37659105	37659105
	Seed weight 7-g5	ss715587852	40151412
	Seed weight 5-g3	ss715588375	46801773
	Seed weight 5-g4	ss715588874	50545829
Gm05	Seed weight 3-g2	ss715592632	21750
	Seed weight 3-g1	ss715592623	105085
	Seed weight 4-g4	Sat_137	2671161
	Seed weight 14-g1	qWt_Gm5-2	38273700
Gm06	Seed weight 14-g2	qWt-Gm6-1	19074
	Seed weight 4-g5	Satt227	4256231
	Seed weight 5-g5	ss715593001	13178209
	Seed weight 5-g6	ss715593330	15157915
	Seed weight 5-g7	ss715593334	15197072
	Seed weight 9-g3.1	ss715593787	18315449
	Seed weight 9-g3.2	ss715593791	18445991
	Seed weight 14-g3	qWt_gm6-3	30639643
	Seed weight 4-g6	Satt316	48016322
Gm07	Seed weight 4-g7	Satt150	2434259
	Seed weight 3-g7	ss715598558	6985620
	Seed weight 5-g8	ss715596454	15749380
	Seed weight 4-g8	Satt210	40919537
Gm08	Seed weight 5-g9	ss715599452	13380210
	Seed weight 14-g4	qWt_Gm8-2	43325761
Gm09	Seed weight 9-g4	ss715603152	17708632
	Seed weight 5-g10	ss715604305	42841897
	Seed weight 2-g1	ss107913198	44398393
	Seed weight 8-g4	ss107913198	44398393
Gm10	Seed weight 4-g9	Satt445	2662079
	Seed weight 5-g11	ss715606515	37615407
	Seed weight 4-g10	Satt123	40832257
	Seed weight 15-g4	Satt592	43509732
Gm11	Seed weight 13-g1	Gm11:2338406	2338406
	Seed weight 13-g3	ss715610675	4144866
	Seed weight 3-g6	ss715610817	5074720
	Seed weight 4-g11	Satt251	6906465
	Seed weight 13-g4	Gm11:12287129	12287129
	Seed weight 13-g5	Gm11:14211486	14211486
	Seed weight 8-g5	ss107913806	30159557
	Seed weight 8-g6	ss107913806	30159839
	Seed weight 2-g3	ss107913815	30159840
	Seed weight 2-g4	ss107913806	30159838
	Seed weight 13-g6	Gm11:34177488	34177488
Gm12	Seed weight 5-g12	ss715613104	4671075
	Seed weight 3-g5	ss715613104	4671136
	Seed weight 3-g3	ss715613203	5718212
	Seed weight 3-g8	ss715613203	5718212
	Seed weight 3-g4	ss715613207	5797709
	Seed weight 4-g12	Sat_334	9131428
Gm13	Seed weight 8-g7	ss107918849	1699386
	Seed weight 8-g8	ss107916173	1766981
	Seed weight 13-g7	Gm13:10352822	10352822
	Seed weight 4-g13	Satt516	22489376
	Seed weight 15-g5	SNP_89	25473455
	Seed weight 13-g8	Gm13:28066134	28066134
	Seed weight 6-g2	FB28995461	30195118
	Seed weight 4-g14	sct_188	34767428
	Seed weight 13-g9	ss715615831	36976414
Gm14	Seed weight 5-g13	ss715619663	5463111
	Seed weight 5-g14	ss715619731	6183856
	Seed weight 5-g15	ss715619755	6430516
Gm15	Seed weight 14-g5	qWt_Gm15-4	10731054
	Seed weight 5-g16	ss715620581	13331733
	Seed weight 15-g6	Sat_136	16632754
	Seed weight 4-g15	Satt706	17021739
Gm16	Seed weight 4-g16	Satt285	2827903
Gm17	Seed weight 7-g6	ss715626515	2492216
	Seed weight 7-g7	ss715626516	2492533
	Seed weight 7-g8	ss715628293	8364165
	Seed weight 12-g1	Gm17:8801996	8801996
	Seed weight 15-g7	Sat_031	39659456
Gm18	Seed weight 4-g17	Satt564	43342306
	Seed weight 5-g17	ss715632152	55218841
	Seed weight 5-g18	ss715632439	57242715
	Seed weight 13-g10	Gm18:3968571	3968571
	Seed weight 13-g11	ss715631414	48826848
Gm19	Seed weight 4-g18	sct_010	41380304
	Seed weight 4-g19	GMES2079	45576235
	Seed weight 4-g20	GMES4376	48225593
	Seed weight 5-g19	ss715635092	41206035
	Seed weight 5-g20	ss715635104	41336912
	Seed weight 5-g21	ss715635262	43124814
	Seed weight 8-g9	ss107913334	48091800
	Seed weight 9-g5.1	Gm19:40130037	40130037
	Seed weight 9-g5.2	Gm19:43116996	43116996
	Seed weight 15-g8	Satt523	7127430
Gm20	Seed weight 5-g22	ss715638957	477509
	Seed weight 6-g3	FB42551451	43667906
	Seed weight 13-g2	Gm20:27308646	27308646
	Seed weight 15-g9	Sat_418	38,389,893 (.v1)
aBased on the list of GWAS QTL on SoyBase (http://www.soybase.org)

## Sheet: Supplementary Table S3
Supplementary Table S3. List of genes within the GWAS-identified regions									Wm82.a2.v1- Glyma2.0
Gene IDs	Chr.	Start	End	Direc.	Ortholog	Gene Symbol	Protein Name	Fuctional Annotation
Glyma_03G170000	3	38476617	38493177	+	AT2G20190			CLIP-associated protein(LOC100796697)
Glyma_03G170100	3	38496173	38497260	+	AT5G26594			Two-component response regulator 24(LOC100794931)
Glyma_03G170200	3	38506169	38506697	+	AT5G26594			Two-component response regulator 24(LOC100795467)
Glyma_03G170300	3	38522369	38529232	+	AT2G20180			Transcription factor PIF1(Phytochrome-Interacting Factor 1)(LOC100797225)
Glyma_03G170400	3	38529905	38532499	+	AT5G51160			Ankyrin repeat and protein kinase domain-containing protein
Glyma_03G170500	3	38538918	38541757	+	AT4G10720			Ankyrin repeat and protein kinase domain-containing protein
Glyma_03G170600	3	38542697	38547652	-	AT4G29040	CHX1	Cation/H(+) antiporter 1	26S proteasome regulatory subunit 4 homolog A(LOC100798835)
Glyma_03G170700	3	38551557	38551742	+				NA
Glyma_03G170800	3	38554323	38555173	-				Uncharacterized LOC100306542(LOC100306542)
Glyma_03G170900	3	38557500	38558251	-				Glycine-rich protein 5(LOC100799886)
Glyma_03G171000	3	38565373	38567833	+	AT2G37570			Uncharacterized LOC100799357(LOC100799357)
Glyma_03G171100	3	38570656	38573726	-	AT5G02500	MED37-2	Mediator Complex 37 gene 2	Heat shock cognate 70 kDa protein 2(LOC100777767)
Glyma_03G171200	3	38579274	38585023	+	AT3G09450			Fusaric acid resistance protein family
Glyma_03G171300	3	38585024	38586078	-	AT3G12587			Dolichyl-diphosphooligosaccharide--protein glycosyltransferase subunit 4A(LOC100798116)
Glyma_03G171400	3	38589307	38590274	+	AT3G46320			Histone H4(LOC100818211)
Glyma_03G171500	3	38601039	38606103	+	AT3G53720			Cation/H(+) antiporter 20(LOC100798644)
Glyma_03G171600	3	38610797	38616471	+	AT3G53720			Potassium/proton antiporter-related
Glyma_03G171700	3	38619811	38622471	+	AT3G53720			Potassium/proton antiporter-related
Glyma_03G171800	3	38623040	38627289	-	AT2G37550			Probable ADP-ribosylation factor GTPase-activating protein AGD6(LOC100801306)
Glyma_03G171900	3	38638878	38643557	+	AT2G37540			Short-chain dehydrogenase TIC 32 B, chloroplastic(LOC100801849)
Glyma_03G172000	3	38644084	38644431	-	AT2G37530			Uncharacterized LOC100776522(LOC100776522)
Glyma_03G172100	3	38644973	38650068	-	AT3G09470			UNC93-like protein 3(LOC100802740)
Glyma_03G172200	3	38651174	38658197	-	AT4G11420			Eukaryotic translation initiation factor 3 (eIF3) subunit A(LOC100803796)
Glyma_03G172300	3	38659118	38661362	+	AT2G37510			Organelle RRM domain-containing protein 2, mitochondrial(LOC100804327)
Glyma_03G172400	3	38662605	38666603	-	AT2G37480			Uncharacterized LOC100804857(LOC100804857)
Glyma_03G172500	3	38669088	38670981	-	AT2G37470			Probable histone H2B.3(LOC100805396)
Glyma_03G172600	3	38673393	38676413	-	AT3G53630			Uncharacterized LOC100805935(LOC100805935)
Glyma_03G172700	3	38677823	38681596	-	AT3G53620			Soluble inorganic pyrophosphatase(LOC100500040)
Glyma_03G172800	3	38686815	38687522	-				NA
Glyma_03G172900	3	38702335	38705268	+	AT2G37460			WAT1-related protein At2g37460(LOC100806461)
Glyma_03G173000	3	38715885	38722528	-	AT2G37440			Type I inositol polyphosphate 5-phosphatase 8(LOC100800223)
Glyma_03G173100	3	38737796	38738768	-	AT2G37430			Zinc finger protein ZAT11(LOC100806997)
Glyma_03G173200	3	38741168	38741808	-	AT2G37430			Zinc finger protein ZAT11(LOC100800759)
Glyma_03G173300	3	38743385	38744272	-	AT2G37430			C2H2-type zinc finger protein(LOC100526897)
Glyma_03G173400	3	38746766	38750815	-	AT3G53580			Diaminopimelate epimerase, chloroplastic-like(LOC100807528)
Glyma_03G173500	3	38752910	38754199	+	AT2G28690			Protein of unknown function (DUF1635)
Glyma_03G173600	3	38756369	38760896	+	AT3G53570			Serine/threonine-protein kinase AFC1(LOC100808061)
Glyma_03G173700	3	38764970	38766577	+	AT5G02580			Uncharacterized LOC100808933(LOC100808933)
Glyma_03G173800	3	38773581	38774612	+	AT2G37400			Protein SLOW GREEN 1, chloroplastic-like(LOC102661172)
Glyma_03G173900	3	38781379	38787239	+	AT3G53540			Protein of unknown function (DUF3741)
Glyma_04G164300	4	40913684	40916296	-	AT1G26610			DR1-associated corepressor homolog(LOC102662018)
Glyma_04G164400	4	40973232	40975775	+	AT5G61210			SNAP25 homologous protein SNAP33-like(LOC100794076)
Glyma_04G164500	4	41027892	41033697	-	AT5G07830			Heparanase-like protein 1(LOC100807012)
Glyma_19G192900	19	45069470	45077982	-	AT1G66950			ABC transporter G family member 39(LOC100786482)
Glyma_19G193000	19	45083416	45083784	-	AT2G36370			Ubiquitin-protein ligases
Glyma_19G193100	19	45084723	45089886	-	AT3G52890	PKR19	Protein kinase R	Serine/threonine-protein kinase D6PKL1(LOC100815910)
Glyma_19G193200	19	45098812	45101623	-	AT3G44590			60S acidic ribosomal protein P2-2(LOC100787024)
Glyma_19G193300	19	45103820	45107114	+	AT3G52870			IQ domain-containing protein IQM3(LOC100816971)
Glyma_19G193400	19	45110924	45116012	+	AT1G19490	bZIP150	Basic leucine zipper transcription factor-like protein gene 150	bZIP transcription factor
Glyma_19G193500	19	45118043	45121712	-	AT5G03610			GDSL esterase/lipase At5g03610(LOC100788092)
Glyma_19G193600	19	45125361	45126227	-	AT3G52790			BON and LysM domains-containing protein(LOC100500439)
Glyma_19G193700	19	45128512	45131581	-	AT2G36310			Uridine nucleosidase 1-like(LOC100787563)
Glyma_19G193800	19	45141719	45143222	+	AT2G36320			Zinc finger A20 and AN1 domain-containing stress-associated protein 4(LOC100789686)
Glyma_19G193900	19	45144855	45148565	-	AT3G52820	PAP22	Purple acid phosphatase 22-like	Purple acid phosphatase 22(LOC100817498)
Glyma_19G194000	19	45151880	45155271	+	AT3G52780	PAP20	Probable purple acid phosphatase 20	Probable purple acid phosphatase 20(LOC100790228)
Glyma_19G194100	19	45162928	45164877	+	AT3G52770			Protein LITTLE ZIPPER 3-like(ZPR3C)
Glyma_19G194200	19	45170699	45172441	+	AT3G52760			Protein YIPF5 homolog(LOC100791279)
Glyma_19G194300	19	45183357	45185175	-	AT5G03840	TFL1b	Terminal Flower 1 gene 2	Protein TERMINAL FLOWER 1-like(DT1)
Glyma_19G194400	19	45195804	45200599	+	AT3G48410			Alpha/beta hydrolase fold-containing protein
Glyma_19G194500	19	45201612	45206816	+	AT2G36270	BZIP4	bZIP transcription factor 4	bZIP transcription factor 4(BZIP4)
Glyma_19G194600	19	45207593	45209670	-	AT1G67190			F-box/LRR-repeat protein (LOC100792331)
Glyma_19G194700	19	45210818	45215315	-	AT2G16710			iron-sulfur assembly protein IscA-like 1, mitochondrial(LOC100792861)
Glyma_19G194800	19	45215929	45223182	+	AT2G36250			Cell division protein FtsZ homolog 2-1, chloroplastic(LOC100793382)
Glyma_19G194900	19	45227431	45228555	+	AT3G52740			Protein BIC1(LOC100793911)
Glyma_19G195000	19	45240022	45240691	+				NA
Glyma_19G195100	19	45246104	45247508	-	AT2G23930			Probable small nuclear ribonucleoprotein G(LOC100305530)
Glyma_19G195200	19	45249420	45250751	+	AT2G36210			Auxin-responsive protein SAUR23(LOC100776885)
Glyma_19G195300	19	45253254	45259742	+	AT2G36200			Kinesin-like protein KIN-5C(LOC100800246)
Glyma_19G195400	19	45262941	45267834	+	AT3G52600			Beta-fructofuranosidase, insoluble isoenzyme 1(LOC100777418)
Glyma_19G195500	19	45269604	45270824	-	AT2G36170			Ubiquitin-60S ribosomal protein L40(LOC100792206)
Glyma_19G195600	19	45273343	45277374	-	AT3G52570			Protein ABHD11(LOC100801322)

## Sheet: Supplementary Table S4
Supplementary Table S4. Haplotype analysis of 29 loci on chromosomes 3, 4, and 19
Gene ID	Glyma_03G170300
Position	38523076	38523098	38523328	38523707	38526989
Ref	A	A	A	C	G
Variant	T	C	G	A	A
Type	missense_variant	missense_variant	missense_variant	missense_variant	missense_variant																	No. of accession	Mean of 100SW	Std. Deviation	Std. Error	Bonferroni's Multiple Comparison Test	Mean Diff.	t	Summary	95% CI of diff	P value	P value summary	Are means signif. different? (P < 0.05)
Protein_variant	p.Thr11Ser	p.Gln18Pro	p.Thr68Ala	p.Ala194Glu	p.Val358Met
Hap1	A	A	A	C	G																Hap1	234	20.04	6.699	0.4379	Hap 1 vs Hap 2	-0.03739	0.03041	ns	-3.513 to 3.438	< 0.0001	***	Yes
Hap2	A	A	G	C	A																Hap2	36	20.08	5.311	0.8852	Hap 1 vs Hap 3	-7.716	5.619	***	-11.60 to -3.834
Hap3	T	C	A	C	A																Hap3	28	27.75	8.697	1.643	Hap 1 vs Hap 4	-0.9524	0.5953	ns	-5.475 to 3.570
Hap4	A	A	A	A	A																Hap4	20	20.99	8.558	1.914	Hap 2 vs Hap 3	-7.679	4.437	***	-12.57 to -2.787
Gene ID	Glyma_03G170400
Position	38531707	38531759	38531897	38532091	38532098	38532133	38532185	38532213	38532321	38532332
Ref	A	C	A	G	G	T	A	C	C	A
Variant	C	G	T	C	C	G	T	A	A	T
Type	missense_variant	missense_variant	missense_variant	missense_variant	missense_variant	missense_variant	missense_variant	missense_variant	missense_variant	missense_variant
Protein_variant	p.Gln410His	p.Pro428Ala	p.Ile474Leu	p.Leu538Phe	p.Glu541Gln	p.Phe552Leu	p.Met570Leu	p.Thr579Lys	p.Thr615Lys	p.Thr619Ser
Hap1	A	C	A	G	G	T	A	C	C	A											Hap1	258	20.16	6.826	0.425	Hap 1 vs Hap 2	0.5511	0.4424	ns	-2.970 to 4.072	< 0.0001	***	Yes
Hap2	C	G	T	C	G	G	T	A	A	A											Hap2	35	19.61	5.478	0.926	Hap 1 vs Hap 3	-8.4	6.297	***	-12.17 to -4.630
Hap3	C	G	T	C	C	G	T	A	A	T											Hap3	30	28.56	8.973	1.638	Hap 2 vs Hap 3	-8.951	5.202	***	-13.81 to -4.088
Gene ID	Glyma_03G170700
Position	38551569	38551624	38551686	38551707	38551721
Ref	A	T	G	A	CTCCCGA
Variant	G	C	A	G	C
Type	missense_variant	missense_variant	missense_variant	missense_variant	conservative_inframe_deletion
Protein_variant	p.Ser5Gly	p.Val23Ala	p.Gly44Ser	p.Arg51Gly	p.Ser56_Arg57del
Hap1	A	T	G	A	CTCCCGA																Hap1	257	20.42	7.171	0.4473	Hap1 vs Hap2	-8.137	5.883	***	-12.23 to -4.047	< 0.0001	***	Yes
Hap2	A	T	A	G	CTCCCGA																Hap2	30	28.56	8.973	1.638	Hap1 vs Hap3	0.5793	0.4596	ns	-3.148 to 4.307
Hap3	G	C	G	G	C																Hap3	37	19.84	5.423	0.8916	Hap2 vs Hap3	8.717	4.949	***	3.509 to 13.92
Gene ID	Glyma_03G170800
Position	38554825
Ref	A
Variant	G
Type	missense_variant
Protein_variant	p.Val58Ala
Hap1	A																				Hap1	297	20.14	6.639	0.3853	Hap1 vs Hap2	-8.209	6.132	***	-11.43 to -4.987	< 0.0001	***	Yes
Hap2	G																				Hap2	29	28.34	9.053	1.681	Hap1 vs Hap3	-10.8	2.704	*	-20.41 to -1.189
Hap3	H																				Hap3	3	30.93	6.784	3.917	Hap2 vs Hap3	-2.589	0.6203	ns	-12.63 to 7.454
Gene ID	Glyma_03G171100
Position	38571107
Ref	C
Variant	G
Type	missense_variant
Protein_variant	p.Ala630Pro
Hap1	C																				Hap1	345	20.74	7.291	0.3925						< 0.0001	***	Yes
Hap2	G																				Hap2	32	28.56	10.05	1.776
Gene ID	Glyma_03G171500
Position	38604192	38604206	38604799	38604801	38605679																					Hap1 vs Hap2	3.745	3.521	*	0.3127 to 7.177	0.0029	**	Yes
Ref	C	G	C	T	T																					Hap1 vs Hap3	-1.715	0.7543	ns	-9.052 to 5.622
Variant	T	A	A	A	C																					Hap1 vs Hap4	3.708	2.294	ns	-1.507 to 8.923
Type	missense_variant	missense_variant	missense_variant	missense_variant	missense_variant																					Hap1 vs Hap5	-0.8756	0.2078	ns	-14.47 to 12.72
Protein_variant	p.Ser472Leu	p.Ala477Thr	p.Asp674Glu	p.Leu675Gln	p.Val820Ala																					Hap1 vs Hap6	-0.5978	0.2397	ns	-8.645 to 7.449
Hap1	C	G	C	T	T																Hap1	116	21.96	7.399	0.687	Hap1 vs Hap7	1.458	0.3978	ns	-10.37 to 13.28
Hap2	T	G	C	T	T																Hap2	76	18.21	5.337	0.6122	Hap1 vs Hap8	-1.504	1.159	ns	-5.692 to 2.684
Hap3	C	A	C	T	T																Hap3	11	23.67	9.93	2.994	Hap1 vs Hap9	0.4418	0.278	ns	-4.686 to 5.570
Hap4	T	A	C	T	T																Hap4	24	18.25	4.703	0.9601	Hap2 vs Hap3	-5.46	2.348	ns	-12.96 to 2.042
Hap5	C	G	A	A	T																Hap5	3	22.83	9.616	5.552	Hap2 vs Hap4	-0.03684	0.02183	ns	-5.482 to 5.408
Hap6	C	A	A	A	T																Hap6	9	22.56	8.788	2.929	Hap2 vs Hap5	-4.62	1.089	ns	-18.31 to 9.069
Hap7	T	A	A	A	T																Hap7	4	20.5	7.322	3.661	Hap2 vs Hap6	-4.342	1.709	ns	-12.54 to 3.856
Hap8	C	G	C	T	C																Hap8	42	23.46	9.296	1.434	Hap2 vs Hap7	-2.287	0.6186	ns	-14.22 to 9.643
Hap9	T	G	C	T	C																Hap9	25	21.52	7.067	1.413	Hap2 vs Hap8	-5.249	3.788	**	-9.720 to -0.7775
Gene ID	Glyma_03G171700
Position	38621020	38621135	38621334	38621558	38621593	38621602	38621689	38622143	38622390
Ref	C	A	G	T	G	G	T	T	G
Variant	G	G	C	G	C	A	A	C	T
Type	missense_variant	missense_variant	missense_variant	missense_variant	missense_variant	missense_variant	missense_variant	missense_variant	missense_variant																	Hap1 vs Hap2	-6.46	5.456	***	-9.807 to -3.113	< 0.0001	***	Yes
Protein_variant	p.Leu44Val	p.Glu82Gly	p.Met148Ile	p.Leu223Trp	p.Ala235Pro	p.Val238Ile	p.Phe267Ile	p.Val335Ala	p.Leu417Phe																	Hap1 vs Hap3	1.101	1.086	ns	-1.764 to 3.966
Hap1	C	A	G	T	G	G	T	T	G												Hap1	69	20.04	6.666	0.8025	Hap1 vs Hap4	-0.319	0.1685	ns	-5.670 to 5.032
Hap2	C	G	G	T	G	G	A	T	G												Hap2	64	26.5	8.545	1.068	Hap1 vs Hap5	-0.4092	0.2969	ns	-4.305 to 3.487
Hap3	G	G	G	T	G	G	A	T	G												Hap3	132	18.94	5.694	0.4956	Hap2 vs Hap3	7.561	7.276	***	4.623 to 10.50
Hap4	C	A	C	G	C	A	A	C	G												Hap4	16	20.36	8.806	2.201	Hap2 vs Hap4	6.141	3.22	*	0.7502 to 11.53
Hap5	C	A	G	T	G	G	A	T	T												Hap5	38	20.45	6.537	1.06	Hap2 vs Hap5	6.05	4.331	***	2.101 to 10.00
Gene ID	Glyma_03G171900
Position	38638990	38642198
Ref	C	G
Variant	G	T
Type	missense_variant	missense_variant
Protein_variant	p.Ala20Gly	p.Gly198Cys
Hap1	C	G																			Hap1	287	20.27	6.674	0.394	Hap1 vs Hap2	-10.15	6.349	***	-13.99 to -6.301	< 0.0001	***	Yes
Hap2	G	G																			Hap2	20	30.42	8.207	1.835	Hap1 vs Hap3	-0.2654	0.1581	ns	-4.306 to 3.775
Hap3	C	T																			Hap3	18	20.54	8.928	2.104	Hap2 vs Hap3	9.881	4.402	***	4.479 to 15.28
Gene ID	Glyma_03G172600
Position	38675853
Ref	G
Variant	A
Type	missense_variant
Protein_variant	p.Pro158Ser
Hap 1	G																				Hap 1	165	23.35	8.499	0.6616						< 0.0001	***	Yes
Hap 2	A																				Hap 2	204	19.86	7.037	0.4927
Gene ID	Glyma_03G172700
Position	38678668	38678672
Ref	TAGA	C
Variant	T	CT
Type	conservative_inframe_deletion	frameshift_variant
Protein_variant	p.Ser211del	p.Ser211fs
Hap 1	TAGA	C																			Hap 1	210	22.55	8.207	0.5663						0.0008	***	Yes
Hap 2	T	CT																			Hap 2	157	19.78	7.132	0.5692
Gene ID	Glyma_03G173000
Position	38716276	38719213	38719286	38721090
Ref	T	A	T	A
Variant	C	G	C	G
Type	missense_variant	missense_variant	missense_variant	missense_variant&splice_region_variant
Protein_variant	p.Ile490Val	p.Leu198Ser	p.Arg174Gly	p.Ile38Thr
Hap 1	T	A	T	A																	Hap 1	128	22.99	7.761	0.686	Hap1 vs Hap2	2.575	2.113	ns	-0.6611 to 5.810	< 0.0001	***	Yes
Hap 2	C	A	T	G																	Hap 2	47	20.42	7.814	1.14	Hap1 vs Hap3	-3.39	1.136	ns	-11.31 to 4.535
Hap 3	T	G	T	G																	Hap 3	6	26.38	13.07	5.337	Hap1 vs Hap4	3.976	4.535	***	1.648 to 6.304
Hap 4	C	G	C	G																	Hap 4	138	19.02	5.901	0.5023
Gene ID	Glyma_03G173100
Position	38738448
Ref	G
Variant	A
Type	missense_variant
Protein_variant	p.Leu68Phe
Hap 1	G																				Hap 1	306	20.29	6.71	0.3836						< 0.0001	***	Yes
Hap 2	A																				Hap 2	21	29.94	9.367	2.044
Gene ID	Glyma_03G173200																														< 0.0001	***	Yes
Position	38741329	38741430	38741753	38741771																						Hap1 vs Hap2	-5.689	4.704	***	-9.107 to -2.270
Ref	T	C	A	G																						Hap1 vs Hap3	-12.75	3.636	**	-22.67 to -2.837
Variant	C	CACTACT	T	A																						Hap1 vs Hap4	1.142	1.139	ns	-1.693 to 3.978
Type	stop_lost	conservative_inframe_insertion	missense_variant	missense_variant																						Hap1 vs Hap5	-0.1377	0.1061	ns	-3.807 to 3.532
Protein_variant	p.Ter160Trpext*?	p.Ser125_Ser126dup	p.Met19Lys	p.Thr13Ile																						Hap2 vs Hap3	-7.063	2.005	ns	-17.02 to 2.898
Hap 1	T	C	A	G																	Hap 1	69	20.12	6.12	0.7368	Hap2 vs Hap4	6.831	6.454	***	3.839 to 9.824
Hap 2	T	CACTACT	A	G																	Hap 2	59	25.81	8.494	1.106	Hap2 vs Hap5	5.551	4.138	***	1.759 to 9.343
Hap 3	T	CACTACT	A	A																	Hap 3	4	32.88	9.431	4.716	Hap3 vs Hap4	13.89	4.018	***	4.118 to 23.67
Hap 4	C	CACTACT	A	A																	Hap 4	140	18.98	5.879	0.4968	Hap3 vs Hap5	12.61	3.548	**	2.564 to 22.66
Hap 5	T	CACTACT	T	A																	Hap 5	46	20.26	7.824	1.154	Hap4 vs Hap5	-1.28	1.105	ns	-4.557 to 1.996
Gene ID	Glyma_03G173600
Position	38758255
Ref	C
Variant	T
Type	missense_variant
Protein_variant	p.Arg194Cys
Hap 1	C																				Hap 1	182	22.41	8.025	0.5949						< 0.0001	***	Yes
Hap 2	T																				Hap 2	141	19.01	5.87	0.4943
Gene ID	Glyma_03G173900																									Hap1 vs Hap2	1.084	0.5761	ns	-4.483 to 6.650	< 0.0001	***	Yes
Position	38781890	38782632	38782738	38782774	38782903	38782944	38783128	38783144	38783218	38783358	38783575	38783815	38784154	38784220	38784343	38785203	38785380	38786402	38786528	38786678						Hap1 vs Hap3	-5.805	4.861	***	-9.339 to -2.271
Ref	A	G	T	G	G	C	T	C	A	G	A	T	T	A	T	G	T	C	A	T						Hap1 vs Hap4	-0.406	0.2657	ns	-4.928 to 4.116
Variant	T	A	C	A	A	G	C	A	G	C	G	C	G	T	C	T	A	G	G	G						Hap1 vs Hap5	-2.269	1.178	ns	-7.970 to 3.432
Type	5_prime_UTR_premature_start_codon_gain_variant	missense_variant	missense_variant	missense_variant	missense_variant	missense_variant	missense_variant	missense_variant	missense_variant	missense_variant	missense_variant	missense_variant	missense_variant	missense_variant	missense_variant	stop_lost	missense_variant	missense_variant	missense_variant	missense_variant						Hap1 vs Hap6	1.509	1.369	ns	-1.754 to 4.771
Protein_variant		p.Val73Ile	p.Val108Ala	p.Arg120Gln	p.Gly163Glu	p.Arg177Gly	p.Leu238Ser	p.Asn243Lys	p.Lys268Arg	p.Glu315Gln	p.Asn387Ser	p.Phe467Ser	p.Leu580Arg	p.Tyr602Phe	p.Val643Ala	p.Ter672Tyrext*?	p.His691Gln	p.Thr767Arg	p.Asp809Gly	p.Leu859Arg						Hap2 vs Hap3	-6.888	3.713	**	-12.38 to -1.398
Hap1	A	G	T	G	G	C	T	C	A	G	A	T	T	A	T	G	T	C	A	T	Hap1	62	20.13	6.43	0.8166	Hap2 vs Hap4	-1.49	0.7142	ns	-7.662 to 4.682
Hap2	A	G	T	G	G	C	T	C	A	G	A	T	T	A	C	G	T	C	A	T	Hap2	17	19.05	8.061	1.955	Hap2 vs Hap5	-3.353	1.401	ns	-10.43 to 3.729
Hap3	A	A	T	G	G	C	T	C	A	G	A	T	G	A	T	T	T	C	A	T	Hap3	71	25.94	7.974	0.9464	Hap2 vs Hap6	0.4249	0.2364	ns	-4.894 to 5.744
Hap4	T	G	C	A	A	C	C	C	G	C	G	C	G	T	T	G	A	G	G	T	Hap4	30	20.54	7.773	1.419	Hap3 vs Hap4	5.399	3.609	**	0.9713 to 9.826
Hap5	A	G	T	G	A	C	T	A	A	G	A	T	G	A	T	G	T	G	A	G	Hap5	16	22.4	8.871	2.218	Hap3 vs Hap5	3.535	1.859	ns	-2.091 to 9.162
Hap6	A	G	T	G	A	G	T	A	A	G	A	T	G	A	T	G	T	G	A	G	Hap6	104	18.62	5.334	0.523	Hap3 vs Hap6	7.313	6.915	***	4.183 to 10.44
Gene ID	Glyma_04G164300
Position	40914112	40914379	40915013	40915429
Ref	C	G	G	GTGT
Variant	A	T	T	G
Type	missense_variant	missense_variant	missense_variant	disruptive_inframe_deletion
Protein_variant	p.Gly529Val	p.Thr440Lys	p.Gln229Lys	p.Asn89del
Hap1	C	G	G	GTGT																	Hap1	231	23.69	8.258	0.5433						< 0.0001	***	Yes
Hap2	A	T	T	G																	Hap2	110	18.41	6.74	0.6427
Gene ID	Glyma_04G164400
Position	40973838
Ref	A
Variant	G
Type	missense_variant
Protein_variant	p.Asn54Asp																														< 0.0001	***	Yes
Hap1	A																				Hap1	290	24.64	7.46	0.4381
Hap2	G																				Hap2	135	19.19	7.053	0.607
Gene ID	Glyma_04G164500
Position	41028284	41029189
Ref	C	G
Variant	T	C
Type	missense_variant	missense_variant																								Hap1 vs Hap2	1.709	1.934	ns	-0.6368 to 4.054	< 0.0001	***	Yes
Protein_variant	p.Arg514His	p.Leu379Val																								Hap1 vs Hap3	6.312	5.148	***	3.058 to 9.567
Hap1	C	G																			Hap1	187	22.18	7.07	0.517	Hap1 vs Hap4	-2.437	0.8349	ns	-10.19 to 5.311
Hap2	C	C																			Hap2	96	20.47	7.641	0.7798	Hap2 vs Hap3	4.603	3.476	**	1.087 to 8.119
Hap3	T	C																			Hap3	40	15.87	4.016	0.6349	Hap2 vs Hap4	-4.146	1.4	ns	-12.01 to 3.716
Hap4	C	H																			Hap4	6	24.62	11.18	4.566	Hap3 vs Hap4	-8.749	2.84	*	-16.93 to -0.5702
Gene ID	Glyma_19G193100
Position	45087102	45087110	45087390	45087637	45088017
Ref	A	T	C	A	G
Variant	C	C	A	T	A
Type	missense_variant	missense_variant	missense_variant	missense_variant	missense_variant																					Hap1 vs Hap2	2.109	1.132	ns	-3.401 to 7.619	< 0.0001	***	Yes
Protein_variant	p.Ser396Ala	p.Asn393Ser	p.Ala300Ser	p.Asp217Glu	p.Pro91Ser																					Hap1 vs Hap3	2.616	1.889	ns	-1.480 to 6.713
Hap1	A	T	C	A	G																Hap1	43	19.45	6.07	0.9256	Hap1 vs Hap4	-3.628	3.131	*	-7.054 to -0.2014
Hap2	C	C	A	A	G																Hap2	20	17.34	6.47	1.447	Hap2 vs Hap3	0.5072	0.2842	ns	-4.771 to 5.786
Hap3	A	T	A	T	G																Hap3	58	16.83	4.862	0.6384	Hap2 vs Hap4	-5.737	3.551	**	-10.51 to -0.9593
Hap4	A	T	C	A	A																Hap4	197	23.08	7.598	0.5413	Hap3 vs Hap4	-6.244	6.072	***	-9.285 to -3.203
Gene ID	Glyma_19G193500
Position	45119446	45121489
Ref	T	G
Variant	A	A
Type	missense_variant&splice_region_variant	missense_variant
Protein_variant	p.Gln177Leu	p.Leu14Phe
Hap1	T	G																			Hap1	63	19	5.887	0.7417	Hap1 vs Hap2	1.692	1.3	ns	-2.157 to 5.541	< 0.0001	***	Yes
Hap2	A	G																			Hap2	53	17.31	5.212	0.7159	Hap1 vs Hap3	-3.827	3.789	**	-6.814 to -0.8398
Hap3	A	A																			Hap3	198	22.83	7.78	0.5529	Hap2 vs Hap3	-5.519	5.111	***	-8.712 to -2.325
Gene ID	Glyma_19G193600
Position	45126094	45126151
Ref	C	C
Variant	A	G
Type	missense_variant	missense_variant
Protein_variant	p.Gly22Cys	p.Glu3Gln
Hap1	C	C																			Hap1	116	18.48	5.502	0.5108	Hap1 vs Hap2	-4.094	5.073	***	-6.237 to -1.951	< 0.0001	***	Yes
Hap2	A	G																			Hap2	201	22.58	7.685	0.542	Hap1 vs Hap3	10.23	2.073	ns	-2.871 to 23.34
Hap3	A	C																			Hap3	2	8.25	1.768	1.25	Hap2 vs Hap3	14.33	2.913	*	1.270 to 27.39
Gene ID	Glyma_19G194500
Position	45200508	45204441
Ref	A	A
Variant	T	C
Type	missense_variant	missense_variant
Protein_variant	p.Gln259Leu	p.Thr175Pro
Hap1	A	A																			Hap1	48	19.18	5.088	0.7345	Hap1 vs Hap2	1.431	1.075	ns	-2.331 to 5.193	< 0.0001	***	Yes
Hap2	T	A																			Hap2	68	17.74	5.893	0.7146	Hap1 vs Hap3	-3.376	2.979	*	-6.579 to -0.1732
Hap3	T	C																			Hap3	203	22.55	7.831	0.5496	Hap2 vs Hap3	-4.807	4.859	***	-7.603 to -2.011
Gene ID	Glyma_19G194600
Position	45208498
Ref	G
Variant	A
Type	missense_variant
Protein_variant	p.Ala219Val
Hap1	G																				Hap1	255	21.91	7.451	0.4666						< 0.0001	***	Yes
Hap2	A																				Hap2	68	17.74	5.893	0.7146
Gene ID	Glyma_19G194700
Position	45211458
Ref	A
Variant	ATTTGGAT
Type	frameshift_variant
Protein_variant	p.Asn112fs
Hap1	A																				Hap1	118	18.37	5.565	0.5123						< 0.0001	***	Yes
Hap2	ATTTGGAT																				Hap2	203	22.56	7.836	0.55
Gene ID	Glyma_19G194800
Position	45216499
Ref	A
Variant	G
Type	missense_variant
Protein_variant	p.His29Arg
Hap1	A																				Hap1	118	18.34	5.577	0.5134						< 0.0001	***	Yes
Hap2	G																				Hap2	203	22.52	7.803	0.5476
Gene ID	Glyma_19G195000
Position	45240110	45240132	45240155	45240198	45240320	45240338	45240361
Ref	CG	A	A	C	G	C	G
Variant	C	T	G	CATCGTGT	A	T	A
Type	frameshift_variant	missense_variant	missense_variant	frameshift_variant	missense_variant	missense_variant	stop_gained
Protein_variant	p.Arg20fs	p.Gln27Leu	p.Thr35Ala	p.His50fs	p.Val90Ile	p.Pro96Ser	p.Trp103*																			Hap1 vs Hap2	1.086	0.8106	ns	-2.703 to 4.875	< 0.0001	***	Yes
Hap1	CG	A	A	C	G	C	G														Hap1	53	18.9	5.214	0.7162	Hap1 vs Hap3	-3.74	3.317	*	-6.928 to -0.5522
Hap2	CG	A	G	CATCGTGT	G	C	G														Hap2	60	17.81	5.956	0.7689	Hap1 vs Hap4	-3.068	2.116	ns	-7.167 to 1.032
Hap3	C	T	A	C	A	C	A														Hap3	159	22.64	7.574	0.6007	Hap2 vs Hap3	-4.827	4.481	***	-7.872 to -1.781
Hap4	C	T	A	C	A	T	A														Hap4	44	21.97	8.689	1.31	Hap2 vs Hap4	-4.154	2.944	*	-8.144 to -0.1648
Gene ID	Glyma_19G195200
Position	45249538
Ref	AAAC
Variant	A
Type	start_lost&conservative_inframe_deletion
Protein_variant	p.Met1del
Hap1	AAAC																				Hap1	114	18.36	5.614	0.5258						< 0.0001	***	Yes
Hap2	A																				Hap2	207	22.52	7.794	0.5417
Gene ID	Glyma_19G195300
Position	45256468	45258313	45259288
Ref	G	C	C
Variant	T	T	A
Type	missense_variant	missense_variant	missense_variant
Protein_variant	p.Leu519Phe	p.Pro851Ser	p.Ser986Tyr
Hap1	G	C	C																		Hap1	53	18.9	5.214	0.7162	Hap1 vs Hap2	-3.488	3.181	*	-6.588 to -0.3891	0.0002	***	Yes
Hap2	G	T	C																		Hap2	209	22.39	7.881	0.5452	Hap1 vs Hap3	0.7034	0.517	ns	-3.142 to 4.549
Hap3	T	T	A																		Hap3	57	18.19	5.811	0.7697	Hap2 vs Hap3	4.192	3.935	**	1.180 to 7.203
Gene ID	Glyma_19G195400
Position	45265922	45266723	45266768
Ref	T	A	A
Variant	C	G	T
Type	missense_variant	missense_variant	missense_variant
Protein_variant	p.Tyr290His	p.Asn356Ser	p.Lys371Met
Hap1	T	A	A																		Hap1	173	21.84	7.808	0.5936						0.0282	*	Yes
Hap2	C	A	A																		Hap2	50	17.98	4.992	0.706
Ref and Alt indicate reference and alternative, respectively.

## Sheet: Supplementary Table S5
Supplementary Table S5. Effect of allelic combinations on HSW in the Korean core collection
Chr	Chromosome 03
Position	38523076	38523098	38523328	38523707	38526989	38531707	38531759	38531897	38532091	38532098	38532133	38532185	38532213	38532321	38532332	38571107	38638990	38642198	38738448	38741329	38741430	38741753	38741771						Bonferroni's Multiple Comparison Test	Mean Diff.	t	Summary	95% CI of diff	P value	P value summary	Are means signif. different? (P < 0.05)
Ref	A	A	A	C	G	A	C	A	G	G	T	A	C	C	A	C	C	G	G	T	C	A	G
Variant	T	C	G	A	A	C	G	T	C	C	G	T	A	A	T	G	G	T	A	C	CACTACT	T	A						Hap1 vs Hap2	-5.139	3.361	*	-9.961 to -0.3161
Gene_ID	Glyma_03G170300	Glyma_03G170300	Glyma_03G170300	Glyma_03G170300	Glyma_03G170300	Glyma_03G170400	Glyma_03G170400	Glyma_03G170400	Glyma_03G170400	Glyma_03G170400	Glyma_03G170400	Glyma_03G170400	Glyma_03G170400	Glyma_03G170400	Glyma_03G170400	Glyma_03G171100	Glyma_03G171900	Glyma_03G171900	Glyma_03G173100	Glyma_03G173200	Glyma_03G173200	Glyma_03G173200	Glyma_03G173200						Hap1 vs Hap3	-12.75	3.847	**	-23.20 to -2.297
Type	missense_variant	missense_variant	missense_variant	missense_variant	missense_variant	missense_variant	missense_variant	missense_variant	missense_variant	missense_variant	missense_variant	missense_variant	missense_variant	missense_variant	missense_variant	missense_variant	missense_variant	missense_variant	missense_variant	stop_lost	conservative_inframe_insertion	missense_variant	missense_variant		No. of accession	Mean of 100SW	Std. Deviation	Std. Error	Hap1 vs Hap4	1.552	1.613	ns	-1.484 to 4.588
Protein_variant	p.Thr11Ser	p.Gln18Pro	p.Thr68Ala	p.Ala194Glu	p.Val358Met	p.Gln410His	p.Pro428Ala	p.Ile474Leu	p.Leu538Phe	p.Glu541Gln	p.Phe552Leu	p.Met570Leu	p.Thr579Lys	p.Thr615Lys	p.Thr619Ser	p.Ala630Pro	p.Ala20Gly	p.Gly198Cys	p.Leu68Phe	p.Ter160Trpext*?	p.Ser125_Ser126dup	p.Met19Lys	p.Thr13Ile						Hap1 vs Hap5	-10.62	6.081	***	-16.13 to -5.111
Hap1	A	A	A	C	G	A	C	A	G	G	T	A	C	C	A	C	C	G	G	T	C	A	G	Hap1	68	20.13	6.165	0.7477	Hap1 vs Hap6	-12.82	2.775	ns	-27.39 to 1.750
Hap2	A	A	A	C	G	A	C	A	G	G	T	A	C	C	A	C	C	G	G	T	CACTACT	A	G	Hap2	24	25.27	8.065	1.646	Hap1 vs Hap7	0.7094	0.4843	ns	-3.911 to 5.330
Hap3	A	A	A	C	G	A	C	A	G	G	T	A	C	C	A	C	C	G	G	T	CACTACT	A	A	Hap3	4	32.88	9.431	4.716	Hap1 vs Hap8	-0.4649	0.246	ns	-6.426 to 5.496
Hap4	A	A	A	C	G	A	C	A	G	G	T	A	C	C	A	C	C	G	G	C	CACTACT	A	A	Hap4	131	18.58	5.569	0.4866	Hap2 vs Hap3	-7.608	2.188	ns	-18.58 to 3.361
Hap5	T	C	A	C	A	C	G	T	C	C	G	T	A	A	T	G	G	G	A	T	CACTACT	A	G	Hap5	17	30.75	8.465	2.053	Hap2 vs Hap4	6.691	4.679	***	2.181 to 11.20
Hap6	T	C	A	C	A	C	G	T	C	C	G	T	A	A	T	C	C	G	G	C	CACTACT	A	A	Hap6	2	32.95	2.616	1.85	Hap2 vs Hap5	-5.48	2.685	ns	-11.92 to 0.9585
Hap7	A	A	G	C	A	C	G	T	C	G	G	T	A	A	A	C	C	G	G	T	CACTACT	T	A	Hap7	27	19.42	5.743	1.105	Hap2 vs Hap6	-7.683	1.621	ns	-22.63 to 7.266
Hap8	A	A	A	A	A	A	C	A	G	G	T	A	C	C	A	C	C	T	G	T	CACTACT	T	A	Hap8	14	20.59	9.681	2.587	Hap2 vs Hap7	5.848	3.237	*	0.1499 to 11.55
Hap9	A	A	G	C	A	C	G	T	C	G	G	T	A	A	A	C	C	G	G	T	CACTACT	A	G						Hap2 vs Hap8	4.674	2.158	ns	-2.157 to 11.50
Hap10	A	A	A	C	G	A	C	A	G	G	T	A	C	C	A	C	C	G	A	T	CACTACT	A	G						Hap3 vs Hap4	14.3	4.375	***	3.990 to 24.61
Hap11	T	C	A	C	A	C	G	T	C	C	G	T	A	A	T	G	C	G	G	T	CACTACT	A	G						Hap3 vs Hap5	2.128	0.5946	ns	-9.160 to 13.42
Hap12	A	A	A	A	A	A	C	A	G	G	T	A	C	C	A	C	C	G	G	C	CACTACT	A	A						Hap3 vs Hap6	-0.075	0.01345	ns	-17.67 to 17.52
Hap13	T	C	A	C	A	C	G	T	C	C	G	T	A	A	T	G	C	G	G	C	CACTACT	A	A						Hap3 vs Hap7	13.46	3.9	**	2.574 to 24.34
Hap14	A	A	A	C	G	A	C	A	G	G	T	A	C	C	A	C	C	T	G	T	CACTACT	T	A						Hap3 vs Hap8	12.28	3.364	*	0.7665 to 23.80
																													Hap4 vs Hap5	-12.17	7.332	***	-17.41 to -6.935
																													Hap4 vs Hap6	-14.37	3.133	ns	-28.85 to 0.09735
																													Hap4 vs Hap7	-0.8429	0.6193	ns	-5.136 to 3.450
																													Hap4 vs Hap8	-2.017	1.114	ns	-7.729 to 3.694
																													Hap5 vs Hap6	-2.203	0.4576	ns	-17.39 to 12.98
																													Hap5 vs Hap7	11.33	5.682	***	5.040 to 17.62
																													Hap5 vs Hap8	10.15	4.369	***	2.824 to 17.48
																													Hap6 vs Hap7	13.53	2.867	ns	-1.354 to 28.42
																													Hap6 vs Hap8	12.36	2.538	ns	-2.997 to 27.71
																													Hap7 vs Hap8	-1.174	0.5537	ns	-7.864 to 5.515
Chr	Chromosome 19
Position	45119446	45121489	45200508	45204441	45256468	45258313	45259288
Ref	T	G	A	A	G	C	C
Variant	A	A	T	C	T	T	A
Gene_ID	Glyma_19G193500	Glyma_19G193500	Glyma_19G194500	Glyma_19G194500	Glyma_19G195300	Glyma_19G195300	Glyma_19G195300
Type	missense_variant&splice_region_variant	missense_variant	missense_variant	missense_variant	missense_variant	missense_variant	missense_variant
Protein_variant	p.Gln177Leu	p.Leu14Phe	p.Gln259Leu	p.Thr175Pro	p.Leu519Phe	p.Pro851Ser	p.Ser986Tyr
Hap1	T	G	A	A	G	C	C																		No. of accession	Mean of 100SW	Std. Deviation	Std. Error	Bonferroni's Multiple Comparison Test	Mean Diff.	t	Summary	95% CI of diff	P value	P value summary	Are means signif. different? (P < 0.05)
Hap2	T	G	T	A	T	T	A
Hap3	A	G	T	A	T	T	A																	Hap1	45	19.27	4.973	0.7413	Hap1 vs Hap2	0.7454	0.3678	ns	-4.638 to 6.129	< 0.0001	***	Yes
Hap4	A	A	T	C	G	T	C																	Hap2	17	18.52	8.055	1.954	Hap1 vs Hap3	1.205	0.7736	ns	-2.932 to 5.342
Hap5	A	G	T	A	G	C	C																	Hap3	39	18.06	4.729	0.7573	Hap1 vs Hap4	-3.561	3.026	*	-6.687 to -0.4349
Hap6	A	G	T	A	G	T	C																	Hap4	196	22.83	7.803	0.5574	Hap2 vs Hap3	0.4594	0.2221	ns	-5.036 to 5.955
Hap7	A	G	T	C	G	T	C																						Hap2 vs Hap4	-4.306	2.392	ns	-9.087 to 0.4751
Hap8	A	G	A	A	G	C	C																						Hap3 vs Hap4	-4.765	3.818	***	-8.081 to -1.450
Ref and Alt indicate reference and alternative, respectively.
